# Supplementary material for: A multilevel meta-analysis of the effects of exercise interventions on inhibitory control in children with ADHD
Source: Front Psychiatry. 2026 Feb 17;17:1742882. doi: 10.3389/fpsyt.2026.1742882 (PMC12953551; doi:10.3389/fpsyt.2026.1742882)
Supplement: Supplementary file 1 [file DataSheet1.zip]

Archive with 5 entries (5 files):
- Literature Characteristics Table.xlsx
- REG_01_linear_male_percent_REG_en.svg
- REG_02_linear_sessions.week_REG_en.svg
- REG_03_linear_minutes.session_REG_en.svg
- REG_04_linear_duration_weeks_REG_en.svg
