# Supplementary material for: A multilevel meta-analysis of the effects of exercise interventions on inhibitory control in children with ADHD
Source: Front Psychiatry. 2026 Feb 17;17:1742882. doi: 10.3389/fpsyt.2026.1742882 (PMC12953551; doi:10.3389/fpsyt.2026.1742882)
Supplement: Supplementary file 1 [file DataSheet1.zip › Literature Characteristics Table.xlsx]

## Sheet: 抑制
study	esid	Direction	representative_outcome	male_percent_REG	sessions/week_REG	minutes/session_REG	duration_weeks_REG	trt	year	country	types	participants	drug	diagnostic_criteria	measurement
Benzing2018	1	-1	Inhibit	83.3	1	15	1	Acute Exercise Game Group	2018	Switzerland	RCT	Child	T	ICD-10	Flanker Task (Incongruent)
Benzing2018	2	-1	Inhibit	81.8	1	15	1	Control Group	2018	Switzerland	RCT	Child	T	ICD-10	Flanker Task (Incongruent)
Benzing2019	1	-1	Inhibit	82.4	3	30	8	Exercise Game Group	2019	Switzerland	RCT	Child	T	ICD-10	Simon Task
Benzing2019	2	-1	Inhibit	82.4	0	0	8	Control Group	2019	Switzerland	RCT	Child	T	ICD-10	Simon Task
Bigelow2021	1	1	Inhibit	68.75	1	10	1	Exercise Group	2021	Canada	RCT	Children And Adolescents	T	DSM-5	Stroop Task Accuracy
Bigelow2021	2	1	Inhibit	68.75	1	10	1	Mindfulness Meditation Group	2021	Canada	RCT	Children And Adolescents	T	DSM-5	Stroop Task Accuracy
Bigelow2021	3	1	Inhibit	68.75	1	10	1	Control Group	2021	Canada	RCT	Children And Adolescents	T	DSM-5	Stroop Task Accuracy
Chang2014	5	1	Inhibit	85.2	2	90	8	Aquatic Exercise Group	2014	Taiwan	RCT	Child	T	DSM-IV-TR	Go/No-Go Task
Chang2014	6	1	Inhibit	85.2	2	90	8	Control Group	2014	Taiwan	RCT	Child	T	DSM-IV-TR	Go/No-Go Task
Memarmoghaddam2016	1	-1	Inhibit	100	3	90	24	Selective Exercise Training Group	2016	Iran	RCT	Child	F	DSM-IV	Stroop Task Congruent Errors
Memarmoghaddam2016	2	-1	Inhibit	100	0	0	8	Control Group	2016	Iran	RCT	Child	F	DSM-IV	Stroop Task Congruent Errors
Memarmoghaddam2016	3	-1	Inhibit	100	3	90	24	Selective Exercise Training Group	2016	Iran	RCT	Child	F	DSM-IV	Stroop Task Congruent Omissions
Memarmoghaddam2016	4	-1	Inhibit	100	0	0	8	Control Group	2016	Iran	RCT	Child	F	DSM-IV	Stroop Task Congruent Omissions
Memarmoghaddam2016	11	-1	Inhibit	100	3	90	24	Selective Exercise Training Group	2016	Iran	RCT	Child	F	DSM-IV	Stroop Task Incongruent Omissions
Memarmoghaddam2016	12	-1	Inhibit	100	0	0	8	Control Group	2016	Iran	RCT	Child	F	DSM-IV	Stroop Task Incongruent Omissions
McKune2003	9	1	Inhibit	76.9	5	60	5	Inline Skating Group	2003	South Africa	RCT	Child	T	DSM-III-R	Conners' Parent Rating Scale
McKune2003	10	1	Inhibit	76.9	0	0	5	Control Group	2003	South Africa	RCT	Child	T	DSM-III-R	Conners' Parent Rating Scale
Huang2025	3	1	Inhibit	100	2	80	12	Swimming Training Group	2025	Taiwan	RCT	Child	T	DSM-IV	Stroop Color-Word
Huang2025	4	1	Inhibit	100	0	0	0	Control Group	2025	Taiwan	RCT	Child	T	DSM-IV	Stroop Color-Word
Hattabi2022	1	-1	Inhibit	85	3	90	12	EXCIR Group	2022	Tunisia	RCT	Child	T	DSM-5	Hayling Test Part A
Hattabi2022	2	-1	Inhibit	90	0	0	12	Control Group	2022	Tunisia	RCT	Child	T	DSM-5	Hayling Test Part A
Hattabi2022	3	-1	Inhibit	85	3	90	12	PARS Group	2022	Tunisia	RCT	Child	T	DSM-5	Hayling Test Part B
Hattabi2022	4	-1	Inhibit	90	0	0	12	Control Group	2022	Tunisia	RCT	Child	T	DSM-5	Hayling Test Part B
Nejati2021 a	19	1	Inhibit	53.3	3	45	4	PARS Group	2021	Iran	RCT	Child	F	DSM-5	Go/No-Go Task
Nejati2021 a	20	1	Inhibit	53.3	0	0	0	Control Group	2021	Iran	RCT	Child	F	DSM-5	Go/No-Go Task
Nejati2021 b	5	1	Inhibit	48.3	2	45	12	Exercise Intervention Group	2021	Iran	RCT	Child	F	DSM-5	Go/No-Go Task No-Go Accuracy
Nejati2021 b	6	1	Inhibit	42.9	2	45	12	Control Group	2021	Iran	RCT	Child	F	DSM-5	Go/No-Go Task No-Go Accuracy
Bustamante2016	3	-1	Inhibit	68	5	60	10	Selective Exercise Training Group	2016	USA	RCT	Child	T	DSM-IV	STOP-IT Inhibitory Task RT
Bustamante2016	4	-1	Inhibit	68	5	60	10	Control Group	2016	USA	RCT	Child	T	DSM-IV	STOP-IT Inhibitory Task RT
